# Supplementary material for: Characterization of Genetic Diversity and Genomic Prediction of Secondary Metabolites in Pea Genetic Resources
Source: Plants (Basel). 2026 Jan 23;15(3):357. doi: 10.3390/plants15030357 (PMC12899914; doi:10.3390/plants15030357)
Supplement: Supplementary file 1 [file plants-15-00357-s001.zip]

Archive with 1 entries (1 files):
- plants-4085803-supplementary.pdf
